# Supplementary material for: The Gut Mycobiome and Nutritional Status in Paediatric Phenylketonuria: A Cross-Sectional Pilot Study
Source: Nutrients. 2025 Jul 23;17(15):2405. doi: 10.3390/nu17152405 (PMC12348489; doi:10.3390/nu17152405)
Supplement: Supplementary file 1 [file nutrients-17-02405-s001.zip]

Archive with 1 entries (1 files):
- nutrients-3750110-supplementary.xlsx
