# Supplementary material for: The Gut Mycobiome and Nutritional Status in Paediatric Phenylketonuria: A Cross-Sectional Pilot Study
Source: Nutrients. 2025 Jul 23;17(15):2405. doi: 10.3390/nu17152405 (PMC12348489; doi:10.3390/nu17152405)
Supplement: Supplementary file 1 [file nutrients-17-02405-s001.zip › nutrients-3750110-supplementary.xlsx]

## Sheet: Table S1 - Vitamins in control
Table S1. Dietary intake of selected vitamins in the control group
No	Vitamin D (µg)			Vitamin E (mg)			Vitamin B3 (mg)			Folic Acid (mg)			Vitamin B12 (µg)
	Mean Daily Intake	AI	Compliance with the Standard	Mean Daily Intake	AI	Compliance with the Standard	Mean Daily Intake	EAR	Compliance with the Standard	Mean Daily Intake	EAR	Compliance with the Standard	Mean Daily Intake	EAR	Compliance with the Standard
C1	54.1	15	Enough intake	22.4	10	Enough intake	11	12	Enough intake	579.4	330	Enough intake	6.7	2	Enough intake
C2	1.1	15	Deficiency	11.4	8	Enough intake	24	9	Enough intake	521.5	250	Enough intake	2.4	1.5	Enough intake
C3	17.6	15	Enough intake	5.8	7	Deficiency	7.8	9	Deficiency	230.2	250	Enough intake	2.7	1.5	Enough intake
C4	44.5	15	Enough intake	10.5	6	Enough intake	12.4	5	Enough intake	111.1	120	Enough intake	1.9	0.7	Enough intake
C5	1	15	Deficiency	4.5	6	Deficiency	6.2	6	Enough intake	166.5	160	Enough intake	1.4	1	Enough intake
C6	51.7	15	Enough intake	12.4	8	Enough intake	29.4	11	Enough intake	421.8	330	Enough intake	2.7	2	Enough intake
C7	1.1	15	Deficiency	10.9	10	Enough intake	16.4	12	Enough intake	357	330	Enough intake	2.3	2	Enough intake
C8	18.1	15	Enough intake	8.8	6	Enough intake	15.2	6	Enough intake	266.4	160	Enough intake	3.2	1	Enough intake
C9	1.2	15	Deficiency	6.2	7	Deficiency	13.8	9	Enough intake	232.3	250	Enough intake	2.1	1.5	Enough intake
C10	0.6	15	Deficiency	4	6	Deficiency	13.9	5	Enough intake	222.1	120	Excess intake	2	0.7	Enough intake
AVG	19.1A	–	–	9.69B	–	–	15.01A	–	–	310.83B	–	–	2.74A	–	–
ABC Mean scores with different letters in the same column between tables S1 and S2 are significantly different at p < 0.05 (Student’s t-test or Mann-Whitney U test); Abbreviations: AVG—average; EAR—Estimated Average Requirement; AI—Adequate Intake

## Sheet: Table S2 - Vitamins in PKU
Table S2. Dietary intake of selected vitamins in the studied (PKU) group
No	Vitamin D (µg)			Vitamin E (mg)			Vitamin B3 (mg)			Folic Acid (mg)			Vitamin B12 (µg)
	Mean Daily Intake	AI	Compliance with the Standard	Mean Daily Intake	AI	Compliance with the Standard	Mean Daily Intake	EAR	Compliance with the Standard	Mean Daily Intake	EAR	Compliance with the Standard	Mean Daily Intake	EAR	Compliance with the Standard
PKU1	4.4	15	Deficiency	21.7	10	Enough intake	17.1	12	Enough intake	886	330	Enough intake	10.8	2	Enough intake
PKU2	72.7	15	Excess intake	20.3	6	Enough intake	18.7	5	Enough intake	287.6	120	Excess intake	3.8	0.7	Enough intake
PKU3	44.4	15	Enough intake	16.8	6	Enough intake	9.9	5	Enough intake	300	120	Excess intake	1.7	0.7	Enough intake
PKU4	12.9	15	Deficiency	16	10	Enough intake	51.5	12	Enough intake	800	330	Excess intake	4	2	Enough intake
PKU5	55.2	15	Excess intake	23.3	6	Enough intake	32.1	6	Enough intake	572.4	160	Excess intake	4.5	1	Enough intake
PKU6	7.6	15	Deficiency	14.6	8	Enough intake	21.6	11	Enough intake	803.3	330	Enough intake	3.8	2	Enough intake
PKU7	14.5	15	Enough intake	11.6	6	Enough intake	10.5	5	Enough intake	189.8	120	Enough intake	1.7	0.7	Enough intake
PKU8	12.5	15	Deficiency	9.5	6	Enough intake	11.2	5	Enough intake	281.3	120	Enough intake	1.8	0.7	Enough intake
PKU9	11.6	15	Deficiency	15.6	8	Enough intake	35	9	Enough intake	847.5	250	Excess intake	4.6	1.5	Enough intake
PKU10	8.8	15	Deficiency	14.8	7	Enough intake	27.7	9	Enough intake	831.3	250	Excess intake	4.4	1.5	Enough intake
AVG	24.46A	–	–	16.42A	–	–	23.53A	–	–	579.92A	–	–	4.11A	–	–
ABC Mean scores with different letters in the same column between tables S1 and S2 are significantly different at p < 0.05 (Student’s t-test or Mann-Whitney U test); Abbreviations: AVG—average; EAR—Estimated Average Requirement; AI—Adequate Intake

## Sheet: Table S3 - Minerals in control
Table S3. Dietary intake of selected minerals in the control group
No	Magnesium (mg)			Calcium (mg)			Iron (mg)			Zinc (mg)			Selenium (µg)
	Mean Daily Intake	EAR	Compliance with the Standard	Mean Daily Intake	EAR	Compliance with the Standard	Mean Daily Intake	EAR	Compliance with the Standard	Mean Daily Intake	EAR	Compliance with the Standard	Mean Daily Intake	EAR	Compliance with the Standard
C1	486.2	340	Enough intake	1266.9	1100	Enough intake	15.8	6	Enough intake	15.9	8.5	Enough intake	2	45	Deficiency
C2	339.6	200	Enough intake	1033.7	1100	Enough intake	16.3	8	Enough intake	10.1	7	Enough intake	5.1	40	Deficiency
C3	189	110	Enough intake	788.5	800	Enough intake	7.5	4	Enough intake	7.2	4	Enough intake	10.2	23	Deficiency
C4	90.5	65	Enough intake	514	500	Enough intake	7.4	3	Enough intake	3.5	2.5	Enough intake	0.3	17	Deficiency
C5	144.9	110	Enough intake	388.1	800	Deficiency	5.6	4	Enough intake	4.6	4	Enough intake	2.3	23	Deficiency
C6	381.1	300	Enough intake	1023.4	1100	Enough intake	15	8	Enough intake	14	7.3	Enough intake	0.9	45	Deficiency
C7	207.9	340	Deficiency	705.4	1100	Deficiency	9.1	8	Enough intake	6.7	8.5	Enough intake	2.9	45	Deficiency
C8	310.2	110	Enough intake	978.1	800	Enough intake	9.8	4	Enough intake	9.9	4	Enough intake	30	23	Enough intake
C9	202.6	110	Enough intake	571.9	800	Deficiency	9.1	4	Enough intake	7.4	4	Enough intake	15.3	23	Deficiency
C10	199.8	65	Enough intake	597.1	500	Enough intake	8.3	3	Enough intake	6.5	2.5	Enough intake	13.9	17	Deficiency
AVG	255.18B	–	–	786.71B	–	–	10.39B	–	–	8.58B	–	–	8.29B	–	–
ABC Mean scores with different letters in the same column between tables S3 and S4 are significantly different at p < 0.05 (Student’s t-test or Mann-Whitney U test); Abbreviations: AVG—average; EAR—Estimated Average Requirement; AI—Adequate Intake

## Sheet: Table S4 - Minerals in PKU
Table S4. Dietary intake of selected minerals in the studied (PKU) group
No	Magnesium (mg)			Calcium (mg)			Iron (mg)			Zinc (mg)			Selenium (µg)
	Mean Daily Intake	EAR	Compliance with the Standard	Mean Daily Intake	EAR	Compliance with the Standard	Mean Daily Intake	EAR	Compliance with the Standard	Mean Daily Intake	EAR	Compliance with the Standard	Mean Daily Intake	EAR	Compliance with the Standard
PKU1	325.2	340	Enough intake	718.5	1100	Deficiency	22.4	6	Enough intake	27.5	8.5	Excess intake	58.3	45	Enough intake
PKU2	344.7	65	Enough intake	1811.2	500	Enough intake	20.4	3	Enough intake	14.1	2.5	Excess intake	37.1	17	Enough intake
PKU3	708.5	65	Enough intake	1066.2	500	Enough intake	12.6	3	Enough intake	6	2.5	Enough intake	30.1	17	Enough intake
PKU4	616.7	340	Enough intake	1410.2	1100	Enough intake	32	8	Enough intake	24.1	8.5	Excess intake	53.5	45	Enough intake
PKU5	424.4	110	Enough intake	968.4	800	Enough intake	25.8	4	Enough intake	18.1	4	Excess intake	51.2	23	Enough intake
PKU6	498.8	300	Enough intake	984.6	1100	Enough intake	21	8	Enough intake	15.8	7.3	Enough intake	55	45	Enough intake
PKU7	185.5	65	Enough intake	919.8	500	Enough intake	12.9	3	Enough intake	9.2	2.5	Excess intake	18.3	17	Enough intake
PKU8	140	65	Enough intake	578.3	500	Enough intake	11	3	Enough intake	4.9	2.5	Enough intake	10	17	Deficiency
PKU9	530.6	200	Enough intake	1356.6	1100	Enough intake	25.2	8	Enough intake	21.3	7	Excess intake	59	40	Enough intake
PKU10	438.3	110	Enough intake	1083.3	800	Enough intake	20.2	4	Enough intake	14.9	4	Excess intake	62	23	Enough intake
AVG	421.27A	–	–	1089.71A	–	–	20.35A	–	–	15.59A	–	–	43.45A	–	–
ABC Mean scores with different letters in the same column between tables S3 and S4 are significantly different at p < 0.05 (Student’s t-test or Mann-Whitney U test); Abbreviations: AVG—average; EAR—Estimated Average Requirement; AI—Adequate Intake

## Sheet: Table S5 - Alpha Diversity  
Table S5. Alpha Diversity Metrics of Gut Fungal in Control and PKU Groups
Sample ID	Observe	Chao1	ACE	Shannon	Simpson	Pielou
C1	45	56	58.0544	1.64562	0.598864	0.432301
C10	109	128.462	129.945	3.295	0.928529	0.702356
C2	45	56	55.4504	1.92629	0.752456	0.506032
C3	34	35.5	36.1695	1.58384	0.631854	0.449144
C4	56	56.6667	58.3091	2.90828	0.912931	0.722492
C5	107	118.4	122.268	3.3286	0.931419	0.712331
C6	68	74	74.1986	3.10534	0.930233	0.735949
C7	39	46	45.2072	1.8924	0.743108	0.516548
C8	39	41.1429	43.1185	1.61424	0.637297	0.440621
C9	55	58	56.6248	2.88576	0.909485	0.720121
PKU1	52	55	56.7977	2.2412	0.817234	0.567215
PKU10	37	40	39.2566	2.35889	0.837853	0.653266
PKU2	56	64.6667	70.442	1.46645	0.471419	0.364303
PKU3	56	58.1429	59.1919	2.05164	0.717268	0.50968
PKU4	42	43.5	43.7394	2.82253	0.926107	0.755157
PKU5	41	41	41.2881	1.86608	0.648954	0.502503
PKU6	27	27.3333	27.9008	1.37954	0.532887	0.418571
PKU7	64	64.3333	64.7154	3.12015	0.921757	0.750238
PKU8	43	44.5	44.0514	2.65282	0.877227	0.705314
PKU9	43	43	43	2.74896	0.904052	0.730872

## Sheet: Table S6 pcaplot1 pcaplot2
Table S6. Principal Component Analysis (PCA) of Gut Mycobiome in Children with Phenylketonuria (PKU) and Healthy Controls
pcaplot1			pcaplot2
PC1	PC2	OTU ID	PC1	PC3	OTU ID
-0.23453	0.0917279	OTU_2	-0.23453	-0.0291158	OTU_2
-0.115133	-0.154553	OTU_5	0.0141082	0.161295	OTU_1
0.0188019	-0.111261	OTU_10	-0.115133	-0.0603241	OTU_5
0.0905044	0.0570926	OTU_3	0.0905044	-0.077193	OTU_3
-0.0217242	-0.0835234	OTU_19	-0.00388211	0.0733899	OTU_11
Legend
OTU ID	Taxa name
OTU1	s__Malassezia_arunalokei
OTU2	Unassigned
OTU3	g__Penicillium
OTU5	g__Sporobolomyces
OTU10	Unassigned
OTU11	s__Malassezia_arunalokei
OTU19	s__Physalacriaceae_sp

## Sheet: Table S7 pcoaplot1 pcoaplot2
Table S7. Principal coordinates analysis (PCoA) of Gut Mycobiome in Children with Phenylketonuria (PKU) and Healthy Controls
PCoAplot1			PCoAplot2
PCoA1	PCoA2	OTU ID	PCoA1	PCoA3	OTU ID
0.115822	-0.874024	OTU_5	0.748718	-0.876865	OTU_2
0.748718	0.0675926	OTU_2	0.472938	0.592763	OTU_1
-0.218885	-0.51951	OTU_10	-0.374848	0.245048	OTU_3
-0.374848	0.381422	OTU_3	-0.238567	-0.383698	OTU_14
0.472938	0.0799547	OTU_1	0.155501	0.369569	OTU_7
Legend
OTU ID	Taxa name
OTU1	s__Malassezia_arunalokei
OTU2	Unassigned
OTU3	g__Penicillium
OTU5	g__Sporobolomyces
OTU7	s__Malassezia_arunalokei
OTU10	Unassigned
OTU14	g__Candida

## Sheet: Table S8 Diversity Permanova
Table S8. Permanova Analysis of Gut Fungal in Control and PKU Groups
Permutation test for adonis under reduced model
Terms added sequentially (first to last)
Permutation: free
Number of permutations: 99
adonis2(formula = t(otu) ~ treatment, data = meta, permutations = 99, method = "bray")
	Df	SumOfSqs	R2	F	Pr(>F)
treatment	1	0.496441	0.0791171	1.54646	0.09
Residual	18	5.77832	0.920883
Total	19	6.27476	1
Signif. codes: 0 ‘***’ 0.001 ‘**’ 0.01 ‘*’ 0.05 ‘.’ 0.1 ‘ ’ 1
Analysis of Variance Table
Response: Distances
	Df	Sum Sq	Mean Sq	F value	Pr(>F)
Groups	1	0.028715	0.0287147	3.9974	0.0609
Residuals	18	0.129301	0.0071834
Signif. codes: 0 ‘***’ 0.001 ‘**’ 0.01 ‘*’ 0.05 ‘.’ 0.1 ‘ ’ 1
Permutation test for homogeneity of multivariate dispersions
Permutation: free
Number of permutations: 999
Response: Distances
	Df	Sum Sq	Mean Sq	F	N.Perm	Pr(>F)
Groups	1	0.028715	0.0287147	3.9974	999	0.0609
Residuals	18	0.129301	0.0071834
---
Signif. codes: 0 ‘***’ 0.001 ‘**’ 0.01 ‘*’ 0.05 ‘.’ 0.1 ‘ ’ 1
Pairwise comparisons:
(Observed p-value below diagonal, permuted p-value above diagonal)
	control	PKU
control		0.049
PKU	0.060898

## Sheet: Table S9 - Phylum gut
Table S9. Gut Fungal Phylum Abundance and Statistical Comparison Between Control and PKU Groups (control_<10 vs. PKU_<10; control_≥10 vs. PKU_≥10; control_<10 vs. control_≥10; PKU_<10 vs. PKU_≥10)
Pylum	control_<10			PKU_<10			control_<10 vs. PKU_<10	control_≥10			PKU_≥10			control_≥10 vs. PKU_≥10	control_<10 vs. control_≥10	PKU_<10 vs. PKU_≥10
Taxa name	mean_abundance	sd_abundance	mean_abundance_percent	mean_abundance	sd_abundance	mean_abundance_percent	p-value	mean_abundance	sd_abundance	mean_abundance_percent	mean_abundance	sd_abundance	mean_abundance_percent	p-value	p-value	p-value
Ascomycota	0.0982476	0.0652248	9.82476	0.212736	0.154028	21.2736	0.23	0.277656	0.316852	27.7656	0.55833	0.187667	55.833	0.19	1	0.019
Basidiomycota	0.556377	0.242332	55.6377	0.328875	0.290233	32.8875	0.23	0.337795	0.150914	33.7795	0.170414	0.0706718	17.0414	0.19	0.11	0.76
Unknown	0.345376	0.214261	34.5376	0.458389	0.282587	45.8389	0.57	0.384549	0.165942	38.4549	0.265989	0.152322	26.5989	0.31	0.75	0.35

## Sheet: Table S10 - Class gut
Table S10. Gut Fungal Class Abundance and Statistical Comparison Between Control and PKU Groups (control_<10 vs. PKU_<10; control_≥10 vs. PKU_≥10; control_<10 vs. control_≥10; PKU_<10 vs. PKU_≥10)
Class	control_<10			PKU_<10			control_<10 vs. PKU_<10	control_≥10			PKU_≥10			control_≥10 vs. PKU_≥10	control_<10 vs. control_≥10	PKU_<10 vs. PKU_≥10
Taxa name	mean_abundance	sd_abundance	mean_abundance_percent	mean_abundance	sd_abundance	mean_abundance_percent	p-value	mean_abundance	sd_abundance	mean_abundance_percent	mean_abundance	sd_abundance	mean_abundance_percent	p-value	p-value	p-value
Agaricomycetes	0.0682492	0.0910436	6.82492	0.0211678	0.0177388	2.11678	0.81	0.0137558	0.0106114	1.37558	0.0080865	0.0137476	0.80865	0.47	0.75	0.24
Dothideomycetes	0.0131947	0.00905935	1.31947	0.0587093	0.0613368	5.87093	0.064	0.202858	0.309048	20.2858	0.100472	0.118985	10.0472	0.88	0.45	0.91
Eurotiomycetes	0.0341802	0.0262361	3.41802	0.0424018	0.037651	4.24018	0.57	0.00579771	0.00894186	0.579771	0.303224	0.270212	30.3224	0.029	0.04	0.038
Leotiomycetes	0.0118874	0.0184159	1.18874	0.0123655	0.0182033	1.23655	0.36	0.00563888	0.00956289	0.563888	0.109899	0.200757	10.9899	0.3	1	0.67
Malasseziomycetes	0.410539	0.323223	41.0539	0.191602	0.236678	19.1602	0.13	0.113222	0.0179557	11.3222	0.127376	0.0446447	12.7376	0.66	0.013	0.61
Microbotryomycetes	0.0546892	0.0589231	5.46892	0.101054	0.232614	10.1054	0.57	0.150704	0.173598	15.0704	0.0215605	0.0338015	2.15605	0.31	0.45	0.91
Saccharomycetes	0.0228835	0.0174683	2.28835	0.0698779	0.0724166	6.98779	0.23	0.0490548	0.0687531	4.90548	0.013011	0.0177087	1.3011	0.19	1	0.11
Sordariomycetes	0.0146611	0.0155051	1.46611	0.0273378	0.027204	2.73378	0.38	0.0143069	0.0246879	1.43069	0.0297847	0.0462055	2.97847	0.66	0.74	0.61
Tremellomycetes	0.0198663	0.0198567	1.98663	0.00275759	0.00564162	0.275759	0.16	0.0190632	0.0220123	1.90632	0.0132984	0.014086	1.32984	0.88	0.74	0.38
Unknown	0.345376	0.214261	34.5376	0.460432	0.280018	46.0432	0.57	0.384549	0.165942	38.4549	0.267928	0.151569	26.7928	0.31	0.75	0.35
Ustilaginomycetes	0.000102407	0.000158648	0.0102407	0.00275759	0.00564162	0.275759	0.77	0.0396513	0.0674067	3.96513	0	0	0	0.19	0.4	0.29

[truncated: 11 more sheets: Table S11 - Order gut, Table S12 - Family, Table S13 - Genus gut, Table S14 - Species, Table S15 - LEfSe fungal, Table S16 - Spearman Protein, Table S17 - Spearman Fat, Table S18 - Spearman Carbohyd., Table S19 -Spearman Fibre, Table S20 - Spearman Phe, Table S21 - Spearman SFA]
